# Supplementary material for: De Novo Cancer Incidence after Kidney Transplantation in South Korea from 2002 to 2017
Source: J Clin Med. 2021 Aug 11;10(16):3530. doi: 10.3390/jcm10163530 (PMC8396914; doi:10.3390/jcm10163530)
Supplement: Supplementary file 1 [file jcm-10-03530-s001.zip]

Archive with 1 entries (1 files):
- jcm-1316624-supplementary.pdf
